# Supplementary material for: Knowledge, Perceptions, and Perspectives of Medical Students Regarding the Use of Antibiotics and Antibiotic Resistance: A Qualitative Research in Galicia, Spain
Source: Antibiotics (Basel). 2023 Mar 11;12(3):558. doi: 10.3390/antibiotics12030558 (PMC10044116; doi:10.3390/antibiotics12030558)
Supplement: Supplementary file 1 [file antibiotics-12-00558-s001.zip]

Archive with 1 entries (1 files):
- antibiotics-2244030-supplementary.pdf
